# Supplementary material for: Quantitative expression of estrogen, progesterone and human epidermal growth factor receptor-2 and their correlation with immunohistochemistry in breast cancer at Uganda Cancer Institute
Source: PLoS One. 2025 Jan 3;20(1):e0311185. doi: 10.1371/journal.pone.0311185 (PMC11698450; doi:10.1371/journal.pone.0311185)
Supplement: S1 File — (XLSX) [file pone.0311185.s001.xlsx]

## Sheet: H&E and IHC
H & E and Immunohistochemistry Data
WH ID No:		ER>10%	ER<10%	ER Comment	PR>10%	PR<10%	PR Comment	HER-2	HER-2	HER-2	HER-2 Comment	qPCR	Histology Diagnosis	IHC Conclusion
	Ki 67							0	1+	2+
WH001-R	<30%	> 90%		Positive	>90%		Positive	Score 0			Negative		Well differentiated mucinous carcinoma	Luminal B mucinous well differentiated carcinoma
WH002-R	<10%	>80%		Positive	>20%		Positive		<1% (Score 1+)		Negative		Moderately differentiated ductal carcinoma	Luminal A-like ductal carcinoma
WH003-R	>70%	>80%		Positive	>80%		Positive	<1% (Score 0)			Negative		Ductal Carcinoma Grade 3	Luminal B-like ductal carcinoma
WH005-R	<20%	>80%		Positive	>20%		Positive			>40% (Score 3+)	Positve		Moderately differentiated ductal carcinoma	Luminal B-like ductal carcinoma
WH006-R	0.3		<10%	Negative		<10%	Negative	<10% (Score 0)			Negative		Ductal carcinoma	Triple negative ductal carcinoma
WH004-R	<20%	>70%		Positive	>80%		Positive			>30% (Score 3+)	Positve		Inasive adenocarcinoma of the breast with both ductal & lobular features	Luminal B like ductal carcinoma with ductal & Lobular features
WH008-R	>80%		<1%	Negative		<1%	Negative	<1%(Score 0)			Negative		Poorly differentiated ductal carcinoma	Triple Negative ductal carcinoma
WH009-R	>70%	>60%		Positive	>70%		Positive	<1% (Score 0)			Negative		Poorly differentiated ductal carcinoma	Luminal B-like ductal carcinoma
WH012-R	<20%	>70%		Positive	>70%		Positive	<1% (Score 0)			Negative		Moderately differentiated ductal carcinoma	Luminal A-like ductal carcinoma
WH014-R	>40%		<1%	Negative		<1%	Negative			>80% (Score 3+)	Positive		Moderately differentiated ductal carcinoma	HER-2 enriched ductal carcinoma
WH017-R	<15%		<1%	Negative		<1%	Negative	<1% (Score 0)			Negative		Poorly differentiated ductal carcinoma	Basal like ductal carcinoma
WH016-R	0.7		<1%	Negative		<1%	Negative	<1% (Score 0)			Negative		Poorly differentiated ductal carcinoma	Basal like ductal carcinoma
WH018-R	<10%		<1%	Negative		<1%	Negative	<1% (Score 0)			Negative		Poorly differentiated ductal carcinoma with ductal & Lobular	Basal like poorly differentiated Adenocarcinoma
WH019-R	<10%	>90%		Positive	<20%		Positive	<1% (Score 0)			Negative		Poorly differentiated ductal carcinoma	Luminal B-like ductal carcinoma
WH022-R	0.3	>80%		Positive	>80%		Positive			<30% (Score 2+)	Equivocal		Poorly differentiated ductal carcinoma	Luminal A-like ductal carcinoma
WH023-R	>30%		<1%	Negative		<1%	Negative			>80% (Score 3+)	Positive		Moderately differentiated ductal carcinoma	HER-2 enriched ductal carcinoma
WH026-R	0.15		<1%	Negative		<1%	Negative			>50% (Score 3+)	Positive		Moderately differentiated ductal carcinoma	HER-2 enriched ductal carcinoma, moderately differentiated
WH028-R	<10%	>80%		Positive	>80%		Positive	<1% (Score 1+)			Negative		Poorly differentiated ductal carcinoma	Luminal A-like ductal carcinoma
WH024-R	<10%		<1%	Negative		<1%	Negative	<1% (Score 0)			Negative		Infiltrating carcinoma	Triple Negative Carcinoma
WH027-R	<10%	>70%		Positive	>70%		Positive	<1% (Score 0)			Negative		Ductal carcinoma	Luminal A-like ductal carcinoma

## Sheet: qPCR DATA
RNA Later cDNA			C4800 Hormonal receptor Calculated concentration (Frozen)
STUDY ID	ER RUN 1	ER RUN 2	AVERAGE	ER Normalized value	PR RUN 1	PR RUN 2	AVERAGE	PR Normalized value	HER 2RUN 1	HER 2 RUN 2	AVERAGE	HER 2 Normalized value	GAPDH RUN 1	GAPDH RUN 2	AVERAGE
WH002R	16.89	16.46	16.675	1.21317	18.77	18.68	18.725	1.36231	17.33	16.67	17	1.23681	13.73	13.76	13.745
WH004R	17.38	16.84	17.11	1.24754	18.67	18.55	18.61	1.35691	14.77	14.79	14.78	1.07765	13.67	13.76	13.715
WH006R	24.43	23.6	24.015	1.7377	20.63	20.72	20.675	1.49602	17.45	17.36	17.405	1.25941	13.91	13.73	13.82
WH008R	22.43	21.92	22.175	1.99236	20.66	20.95	20.805	1.86927	18.46	18.67	18.565	1.66801	10.91	11.35	11.13
WH012R	16.39	16.31	16.35	1.21833	17.83	17.92	17.875	1.33197	16.41	16.54	16.475	1.22765	13.49	13.35	13.42
WH014R	22.9	23.58	23.24	1.60055	19.9	20.37	20.135	1.38671	13.34	12.72	13.03	0.897383	14.58	14.46	14.52
WH017R	21.51	21.84	21.675	1.59492	19.94	20.61	20.275	1.49191	17.5	17.7	17.6	1.29507	13.48	13.7	13.59
WH018R	25.25	23.74	24.495	1.93254	21.35	20.93	21.14	1.66785	17.65	17.73	17.69	1.39566	12.74	12.61	12.675
WH023R	19.82	20.56	20.19	1.58664	19.26	20.19	19.725	1.5501	10.83	10.9	10.865	0.853831	12.46	12.99	12.725
WH024R	25.78	25.88	25.83	1.60985	21.5	21.62	21.56	1.34372	20.94	21.36	21.15	1.31817	16.14	15.95	16.045
WH005R	19.66	19.66	19.66	1.30242	22.47	22.33	22.4	1.48394	14.57	13.65	14.11	0.934747	15.23	14.96	15.095
WH001R	17.47	15.86	16.665	1.05076	19.99	20.49	20.24	1.27617	17.65	17.4	17.525	1.10498	15.79	15.93	15.86
WH003R	19.8	18.8	19.3	1.45167	19.65	18.36	19.005	1.42948	16.27	15.78	16.025	1.20534	12.88	13.71	13.295
WH009R	14.78	15.42	15.1	1.13833	18.44	18.55	18.495	1.39427	15.89	16.62	16.255	1.22541	13.23	13.3	13.265
WH016R	23.32	23.27	23.295	1.48423	20.8	20.82	20.81	1.3259	18.61	18.66	18.635	1.18732	15.44	15.95	15.695
WH019R	17.65	16.9	17.275	1.17557	20.61	20.41	20.51	1.39571	17.25	16.82	17.035	1.15924	14.59	14.8	14.695
WH022R	15.62	15.86	15.74	1.06315	19.39	18.91	19.15	1.29348	16.94	17.27	17.105	1.15535	14.79	14.82	14.805
WH026R	21.48	20.95	21.215	1.52461	20.51	19.67	20.09	1.44377	11.85	12.43	12.14	0.87244	13.5	14.33	13.915
WH0027R	15.94	15.83	15.885	0.96978	19.61	19.67	19.64	1.19902	17.72	17.7	17.71	1.0812	16.26	16.5	16.38
WH0028R	17.38	17.52	17.45	1.09199	18.8	18.53	18.665	1.16802	16.65	17.77	17.21	1.07697	16.63	15.33	15.98
FFPE cDNA
	C4800 Hormonal receptor Calculated concentration (Formalin Fixed Tissues)
STUDY ID	ER RUN 1	ER RUN 2	AVERAGE	ER Normalized value	PR RUN 1	PR RUN 2	AVERAGE	PR Normalized value	HER 2RUN 1	HER 2 RUN 2	AVERAGE	HER 2 Normalized value	GAPDH RUN 1	GAPDH RUN 2	AVERAGE
WH002R	24.99	25.76	25.375	0.986011	28.54	28.78	28.66	1.11366	23.69	23.76	23.725	0.921896	25.76	25.71	25.735
WH003R	N/A	N/A	N/A		31.63	41.69	36.66	1.10339	29.43	29.32	29.375	0.884123	33.78	32.67	33.225
WH005R	N/A	N/A	N/A		N/A	N/A	N/A		26.66	26.75	26.705	0.740982	33.67	38.41	36.04
WH006R	N/A	32.61	32.61	1.04737	33.41	33.42	33.415	1.07323	29.75	30.67	30.21	0.970291	31.99	30.28	31.135
WH004R	28.78	28.79	28.785	1.03599	28.76	29.48	29.12	1.04805	23.95	24.57	24.26	0.873133	27.75	27.82	27.785
WH008R	30.65	31.49	31.07	1.2498	31.74	N/A	31.74	1.27675	28.93	27.69	28.31	1.13878	24.87	24.85	24.86
WH012R	28.49	28.5	28.495	0.934569	29.67	29.66	29.665	0.972942	26.81	27.37	27.09	0.888488	30.46	30.52	30.49
WH014R	32.91	N/A	32.91	1.10771	N/A	N/A	N/A		22.33	22.4	22.365	0.752777	29.71	29.71	29.71
WH023-R	N/A	N/A	N/A		32.45	33.92	33.185	1.00958	23.87	24.56	24.215	0.73669	33.53	32.21	32.87
WH024-R	32.64	N/A	32.64	1.176	31.85	N/A	31.85	1.14754	26.71	27.3	27.005	0.972978	27.57	27.94	27.755
WH001-R	N/A	N/A	N/A		N/A	N/A	N/A		32.68	32.66	32.67	0.918212	35.71	35.45	35.58
WH009-R	24.84	24.69	24.765	0.956362	28.24	27.7	27.97	1.08013	25.57	25.79	25.68	0.991697	25.99	25.8	25.895
WH017-R	N/A	N/A	N/A		N/A	N/A	N/A		N/A	N/A	N/A		41.56	41.95	41.755
WH016-R	41.76	N/A	41.76	1.47172	N/A	38.59	38.59	1.36	26.59	25.9	26.245	0.924934	28.51	28.24	28.375
WH018-R	N/A	N/A	N/A		31.78	37.7	34.74	1.04293	31.61	31.27	31.44	0.943861	33.14	33.48	33.31
WH019-R	30.45	29.94	30.195	0.949379	N/A	33.49	33.49	1.05298	27.87	27.73	27.8	0.874076	31.38	32.23	31.805
WH022-R	32.65	31.59	32.12	0.901994	31.85	31.43	31.64	0.888514	29.62	31.9	30.76	0.863802	37.78	33.44	35.61
WH026-R	N/A	N/A	N/A		32.35	32.74	32.545	0.988909	25.4	25.48	25.44	0.773017	32.91		32.91
WH028-R	29.46	29.14	29.3	0.9662	28.5	29.23	28.865	0.951855	26.9	26.68	26.79	0.88343	30.15	30.5	30.325
WH027-R	22.68	22.5	22.59	0.84861	26.32	25.79	26.055	0.978775	23.87	23.76	23.815	0.894628	26.62		26.62

## Sheet: qPCR DATA SUMMARIES 
									C4800 Hormonal receptor Calculated concentration (RNA Later Tissues)												C4800 Hormonal receptor Calculated concentration (Formalin Fixed Tissues)
WH ID No:	IHC DATA								qPCR DATA Ct values RNA Later samples					Qpcr (Relative Quantification, RQ) over expression levels RNA Later samples								qPCR Ct values RNA Later samples					qPCR (Relative Quantification RQ values) over expression levels Formalin Fixed samples
	ER	ER Comment	PR	PR Comment	HER-2 (score 0)	HER-2 (+1)	HER-2 (2+)	HER-2 Comment	ER	PR	HER-2	GAPDH		ER-RQ	PR-RQ	HER-2-RQ	ER RQ: ≥0.085	PR RQ: ≥0.0019	HER-2 RQ: ≥0.36			ER	PR	HER-2	GAPDH		ER	PR	HER-2	ER RQ: ≥0.085	PR RQ: ≥0.0019	HER-2 RQ: ≥0.36
WH001-R	> 90%	Positive	>90%	Positive	0 score			Negative	16.665	20.24	17.525	15.86		1.05076	1.27617	1.10498	Positive	Positive	Positive	WH001-R		(N/A)0	(N/A)0	32.67	35.58		0	0	0.918212	Negative	Negative	Positive
WH002-R	>80%	Positive	>20%	Positive		<1% (Score 1+)		Negative	16.675	18.725	17	13.745		1.21317	1.36231	1.23681	Positive	Positive	Positive	WH002-R		25.375	12.6875	23.725	25.735		0.986011	1.11366	0.921896	Positive	Positive	Positive
WH003-R	>80%	Positive	>80%	Positive	<1% (Score 0)			Negative	19.3	19.005	16.025	13.295		1.45167	1.42948	1.20534	Positive	Positive	Positive	WH003-R		(N/A)0	36.66	29.375	33.225		0	1.10339	0.884123	Negative	Positive	Positive
WH005-R	>80%	Positive	>20%	Positive			>40% (Score 3+)	Positive	19.66	22.4	14.11	15.095		1.30242	1.48394	0.934747	Positive	Positive	Positive	WH005-R		(N/A)0	(N/A)0	26.705	36.04		0	0	0.740982	Negative	Negative	Positive
WH006-R	<10%	Negative	<10%	Negative	<10% (Score 0)			Negative	24.015	20.675	17.405	13.82		1.7377	1.49602	1.25941	Positive	Positive	Positive	WH006-R		32.61	33.415	30.21	31.8125		1.04737	1.07323	0.970291	Positive	Positive	Positive
WH004-R	>70%	Positive	>80%	Positive			>30% (Score 3+)	Positive	17.11	18.61	14.78	13.715		1.24754	1.35691	1.07765	Positive	Positive	Positive	WH004-R		28.785	29.12	24.26	27.785		1.03599	1.04805	0.873133	Positive	Positive	Positive
WH008-R	<1%	Negative	<1%	Negative	<1%(Score 0)			Negative	22.175	20.805	18.565	11.13		1.99236	1.86927	1.66801	Positive	Positive	Positive	WH008-R		31.07	31.74	28.31	24.86		1.2498	1.27675	1.13878	Positive	Positive	Positive
WH009-R	>60%	Positive	>70%	Positive	<1% (Score 0)			Negative	15.1	18.495	16.255	13.265		1.13833	1.39427	1.22541	Positive	Positive	Positive	WH009-R		24.765	27.97	25.68	25.895		0.956362	1.08013	0.991697	Positive	Positive	Positive
WH012-R	>70%	Positive	>70%	Positive	<1% (Score 0)			Negative	16.35	17.875	16.475	13.42		1.21833	1.33197	1.22765	Positive	Positive	Positive	WH012-R		28.495	29.665	27.09	30.49		0.934569	0.972942	0.888488	Positive	Positive	Positive
WH014-R	<1%	Negative	<1%	Negative			>80% (Score 3+)	Positive	23.24	20.135	13.03	14.52		1.60055	1.38671	0.897383	Positive	Positive	Positive	WH014-R		32.91	(N/A)0	22.365	29.71		1.10771	0	0.752777	Positive	Negative	Positive
WH017-R	<1%	Negative	<1%	Negative	<1% (Score 0)			Negative	21.675	20.275	17.6	13.59		1.59492	1.49191	1.29507	Positive	Positive	Positive	WH017-R		(N/A)0	(N/A)0	(N/A)0	41.755		0	0	0	Negative	Negative	Negative
WH016-R	<1%	Negative	<1%	Negative	<1% (Score 0)			Negative	23.295	20.81	18.635	15.695		1.48423	1.3259	1.18732	Positive	Positive	Positive	WH016-R		41.76	38.59	26.245	28.375		1.47172	1.36	0.924934	Positive	Positive	Positive
WH018-R	<1%	Negative	<1%	Negative	<1% (Score 0)			Negative	24.495	21.14	17.69	12.675		1.93254	1.66785	1.39566	Positive	Positive	Positive	WH018-R		(N/A)0	34.74	31.44	33.31		0	1.04293	0.943861	Negative	Positive	Positive
WH019-R	>90%	Positive	<20%	Positive	<1% (Score 0)			Negative	17.275	20.51	17.035	14.695		1.17557	1.39571	1.15924	Positive	Positive	Positive	WH019-R		30.195	33.49	27.8	31.805		0.949379	1.05298	0.874076	Positive	Positive	Positive
WH022-R	>80%	Positive	>80%	Positive			<30% (Score 2+)	Equivocal	15.74	19.15	17.105	14.805		1.06315	1.29348	1.15535	Positive	Positive	Positive	WH022-R		32.12	31.64	30.76	35.61		0.901994	0.888514	0.863802	Positive	Positive	Positive
WH023-R	<1%	Negative	<1%	Negative			>80% (Score 3+)	Positive	20.19	19.725	10.865	12.725		1.58664	1.5501	0.853831	Positive	Positive	Positive	WH023-R		(N/A)0	33.185	24.215	32.87		0	1.00958	0.73669	Negative	Positive	Positive
WH026-R	<1%	Negative	<1%	Negative			>50% (Score 3+)	Positive	21.215	20.09	12.14	13.915		1.52461	1.44377	0.87244	Positive	Positive	Positive	WH026-R		(N/A)0	32.545	25.44	32.91		0	0.988909	0.773017	Negative	Positive	Positive
WH028-R	>80%	Positive	>80%	Positive	<1% (Score 1+)			Negative	17.45	18.665	17.21	15.98		1.09199	1.16802	1.07697	Positive	Positive	Positive	WH028-R		29.3	28.865	26.79	30.325		0.9662	0.951855	0.88343	Positive	Positive	Positive
WH024-R	<1%	Negative	<1%	Negative	<1% (Score 0)			Negative	25.83	21.56	21.15	16.045		1.60985	1.34372	1.31817	Positive	Positive	Positive	WH024-R		32.64	31.85	27.005	27.755		1.176	1.14754	0.972978	Positive	Positive	Positive
WH027-R	>70%	Positive	>70%	Positive	<1% (Score 0)			Negative	15.885	19.64	17.71	16.38		0.96978	1.19902	1.0812	Positive	Positive	Positive	WH027-R		22.59	26.055	23.815	26.62		0.84861	0.978775	0.894628	Positive	Positive	Positive

## Sheet: DATA SETS_Quantitative scales
															C4800 Hormonal receptor Calculated concentration (RNA Later Tissues)												C4800 Hormonal receptor Calculated concentration (Formalin Fixed Tissues)
WH ID No:		IHC DATA													qPCR DATA Ct values RNA Later samples								qPCR (Relative Quantification, RQ) over expression levels RNA Later samples								qPCR Ct values for FFPE samples								qPCR (Relative Quantification RQ values) over expression levels FFPE samples
	Ki 67	ER	ER Comment	ER Plus system	PR	PR Comment	PR Plus system	HER-2 (score 0)	HER-2 (+1)	HER-2 (2+)	HER-2 Comment	HER2 Plus system	RNA Later Extracted RNA (ng/µL)	FFPE Extracted RNA (ng/µL)	ER	ER Ct Plus system	PR	PR Ct Plus system	HER-2	HER-2 Plus system	GAPDH		ER-RQ	PR-RQ	HER-2-RQ	ER RQ: ≥0.085	PR RQ: ≥0.0019	HER-2 RQ: ≥0.36			ER	ER Ct Plus system	PR	PR Ct Plus system	HER-2	HER-2 Plus system	GAPDH		ER	PR	HER-2	ER RQ: ≥0.085	PR RQ: ≥0.0019	HER-2 RQ: ≥0.36
WH001-R	<30%	> 90%	Positive	3+	>90%	Positive	3+	0 score			Negative	0	6.2	10.6	16.665	3+	20.24	3+	17.525	3+	15.86		1.05076	1.27617	1.10498	Positive	Positive	Positive	WH001-R		(N/A)0	0	(N/A)0	0	32.67	2+	35.58		0	0	0.918212	Negative	Negative	Positive
WH002-R	<10%	>80%	Positive	3+	>20%	Positive	2+	<1% (Score 0)			Negative	0	53.4	36.3	16.675	3+	18.725	3+	17	3+	13.745		1.21317	1.36231	1.23681	Positive	Positive	Positive	WH002-R		25.375	3+	12.6875	3+	23.725	3+	25.735		0.986011	1.11366	0.921896	Positive	Positive	Positive
WH003-R	>70%	>80%	Positive	3+	>80%	Positive	3+	<1% (Score 0)			Negative	0	105.8	32.9	19.3	3+	19.005	3+	16.025	3+	13.295		1.45167	1.42948	1.20534	Positive	Positive	Positive	WH003-R		(N/A)0	0	36.66	2+	29.375	3+	33.225		0	1.10339	0.884123	Negative	Positive	Positive
WH005-R	<20%	>80%	Positive	3+	>20%	Positive	2+			>40% (Score 3+)	Positive	3+	1.1	7.5	19.66	3+	22.4	3+	14.11	3+	15.095		1.30242	1.48394	0.934747	Positive	Positive	Positive	WH005-R		(N/A)0	0	(N/A)0	0	26.705	3+	36.04		0	0	0.740982	Negative	Negative	Positive
WH006-R	0.3	<10%	Negative	1+	<10%	Negative	1+	<10% (Score 0)			Negative	0	42.4	5.7	24.015	3+	20.675	3+	17.405	3+	13.82		1.7377	1.49602	1.25941	Positive	Positive	Positive	WH006-R		32.61	2+	33.415	2+	30.21	2+	31.8125		1.04737	1.07323	0.970291	Positive	Positive	Positive
WH004-R	<20%	>70%	Positive	2+	>80%	Positive	3+			>30% (Score 3+)	Positive	3+	41.2	4	17.11	3+	18.61	3+	14.78	3+	13.715		1.24754	1.35691	1.07765	Positive	Positive	Positive	WH004-R		28.785	3+	29.12	3+	24.26	3+	27.785		1.03599	1.04805	0.873133	Positive	Positive	Positive
WH008-R	>80%	<1%	Negative	0	<1%	Negative	0	<1%(Score 0)			Negative	0	173.1	308.1	22.175	3+	20.805	3+	18.565	3+	11.13		1.99236	1.86927	1.66801	Positive	Positive	Positive	WH008-R		31.07	2+	31.74	2+	28.31	3+	24.86		1.2498	1.27675	1.13878	Positive	Positive	Positive
WH009-R	>70%	>60%	Positive	2+	>70%	Positive	2+	<1% (Score 0)			Negative	0	33.4	53.9	15.1	3+	18.495	3+	16.255	3+	13.265		1.13833	1.39427	1.22541	Positive	Positive	Positive	WH009-R		24.765	3+	27.97	3+	25.68	3+	25.895		0.956362	1.08013	0.991697	Positive	Positive	Positive
WH012-R	<20%	>70%	Positive	2+	>70%	Positive	2+	<1% (Score 0)			Negative	0	47.8	12.7	16.35	3+	17.875	3+	16.475	3+	13.42		1.21833	1.33197	1.22765	Positive	Positive	Positive	WH012-R		28.495	3+	29.665	3+	27.09	3+	30.49		0.934569	0.972942	0.888488	Positive	Positive	Positive
WH014-R	>40%	<1%	Negative	0	<1%	Negative	0			>80% (Score 3+)	Positive	3+	49	39.1	23.24	3+	20.135	3+	13.03	3+	14.52		1.60055	1.38671	0.897383	Positive	Positive	Positive	WH014-R		32.91	2+	(N/A)0	0	22.365	3+	29.71		1.10771	0	0.752777	Positive	Negative	Positive
WH017-R	<15%	<1%	Negative	0	<1%	Negative	0	<1% (Score 0)			Negative	0	63.3	17.1	21.675	3+	20.275	3+	17.6	3+	13.59		1.59492	1.49191	1.29507	Positive	Positive	Positive	WH017-R		(N/A)0	0	(N/A)0	0	(N/A)0	0	41.755		0	0	0	Negative	Negative	Negative
WH016-R	0.7	<1%	Negative	0	<1%	Negative	0	<1% (Score 0)			Negative	0	11.3	22.6	23.295	3+	20.81	3+	18.635	3+	15.695		1.48423	1.3259	1.18732	Positive	Positive	Positive	WH016-R		41.76	1+	38.59	2+	26.245	3+	28.375		1.47172	1.36	0.924934	Positive	Positive	Positive
WH018-R	<10%	<1%	Negative	0	<1%	Negative	0	<1% (Score 0)			Negative	0	22.4	20.1	24.495	3+	21.14	3+	17.69	3+	12.675		1.93254	1.66785	1.39566	Positive	Positive	Positive	WH018-R		(N/A)0	0	34.74	2+	31.44	2+	33.31		0	1.04293	0.943861	Negative	Positive	Positive
WH019-R	<10%	>90%	Positive	3+	<20%	Positive	2+	<1% (Score 0)			Negative	0	17.2	4	17.275	3+	20.51	3+	17.035	3+	14.695		1.17557	1.39571	1.15924	Positive	Positive	Positive	WH019-R		30.195	2+	33.49	2+	27.8	3+	31.805		0.949379	1.05298	0.874076	Positive	Positive	Positive
WH022-R	0.3	>80%	Positive	3+	>80%	Positive	3+			<30% (Score 2+)	Equivocal	2+	11.8	7.8	15.74	3+	19.15	3+	17.105	3+	14.805		1.06315	1.29348	1.15535	Positive	Positive	Positive	WH022-R		32.12	2+	31.64	2+	30.76	2+	35.61		0.901994	0.888514	0.863802	Positive	Positive	Positive
WH023-R	>30%	<1%	Negative	0	<1%	Negative	0			>80% (Score 3+)	Positive	3+	471.8	44.9	20.19	3+	19.725	3+	10.865	3+	12.725		1.58664	1.5501	0.853831	Positive	Positive	Positive	WH023-R		(N/A)0	0	33.185	2+	24.215	3+	32.87		0	1.00958	0.73669	Negative	Positive	Positive
WH026-R	0.15	<1%	Negative	0	<1%	Negative	0			>50% (Score 3+)	Positive	3+	8.6	40.6	21.215	3+	20.09	3+	12.14	3+	13.915		1.52461	1.44377	0.87244	Positive	Positive	Positive	WH026-R		(N/A)0	0	32.545	2+	25.44	3+	32.91		0	0.988909	0.773017	Negative	Positive	Positive
WH028-R	<10%	>80%	Positive	3+	>80%	Positive	3+	<1% (Score 1+)			Negative	0	34.5	16.6	17.45	3+	18.665	3+	17.21	3+	15.98		1.09199	1.16802	1.07697	Positive	Positive	Positive	WH028-R		29.3	3+	28.865	2+	26.79	3+	30.325		0.9662	0.951855	0.88343	Positive	Positive	Positive
WH024-R	<10%	<1%	Negative	0	<1%	Negative	0	<1% (Score 0)			Negative	0	18.6	16.6	25.83	3+	21.56	3+	21.15	3+	16.045		1.60985	1.34372	1.31817	Positive	Positive	Positive	WH024-R		32.64	2+	31.85	2+	27.005	3+	27.755		1.176	1.14754	0.972978	Positive	Positive	Positive
WH027-R	<10%	>70%	Positive	2+	>70%	Positive	2+	<1% (Score 0)			Negative	0	13.2	143.3	15.885	3+	19.64	3+	17.71	3+	16.38		0.96978	1.19902	1.0812	Positive	Positive	Positive	WH027-R		22.59	3+	26.055	3+	23.815	3+	26.62		0.84861	0.978775	0.894628	Positive	Positive	Positive
